# Supplementary material for: Genome-Wide Identification and Characterization of Long Non-Coding RNAs in Embryo Muscle of Chicken
Source: Animals (Basel). 2022 May 16;12(10):1274. doi: 10.3390/ani12101274 (PMC9137640; doi:10.3390/ani12101274)
Supplement: Supplementary file 1 [file animals-12-01274-s001.zip]

Archive with 1 entries (1 files):
- animals-1628289-supplementary.pdf
